# Supplementary material for: Hepatic Sinusoidal Obstruction Syndrome/Veno-Occlusive Disease (SOS/VOD) Primary Prophylaxis in Patients Undergoing Hematopoietic Stem Cell Transplantation: A Network Meta-Analysis of Randomized Controlled Trials
Source: J Clin Med. 2024 Nov 17;13(22):6917. doi: 10.3390/jcm13226917 (PMC11594704; doi:10.3390/jcm13226917)
Supplement: Supplementary file 1 [file jcm-13-06917-s001.zip]

Archive with 1 entries (1 files):
- jcm-3205837-supplementary.pdf
